# Supplementary material for: The Challenges of Local Intra-Articular Therapy
Source: Medicina (Kaunas). 2024 Nov 5;60(11):1819. doi: 10.3390/medicina60111819 (PMC11596802; doi:10.3390/medicina60111819)
Supplement: Supplementary file 1 [file medicina-60-01819-s001.zip]

Archive with 1 entries (1 files):
- medicina-3262275-supplementary.pdf
